# Supplementary material for: Modulation of Gut Mycobiome and Serum Metabolome by a MUFA-Rich Diet in Sprague Dawley Rats Fed a High-Fructose, High-Fat Diet
Source: Foods. 2025 Feb 5;14(3):506. doi: 10.3390/foods14030506 (PMC11816726; doi:10.3390/foods14030506)
Supplement: Supplementary file 1 [file foods-14-00506-s001.zip]

Archive with 1 entries (1 files):
- foods-3455588-supplementary.pdf
